# Supplementary material for: Comparative Analysis of Gut Microbiota in Humans Living with and Without Companion Animals
Source: Life (Basel). 2024 Dec 6;14(12):1621. doi: 10.3390/life14121621 (PMC11678384; doi:10.3390/life14121621)
Supplement: Supplementary file 1 [file life-14-01621-s001.zip]

Archive with 1 entries (1 files):
- life-3318546-supplementary.xlsx
