# Supplementary material for: Comparative Analysis of Gut Microbiota in Humans Living with and Without Companion Animals
Source: Life (Basel). 2024 Dec 6;14(12):1621. doi: 10.3390/life14121621 (PMC11678384; doi:10.3390/life14121621)
Supplement: Supplementary file 1 [file life-14-01621-s001.zip › life-3318546-supplementary.xlsx]

## Sheet: Sheet1
Supplementary Table S1. Demographic and antibiotic / probiotic use information of participants cohabiting with companion animals and participants without companion animals
Sample	Group	Adult / Children	Age	Gender	Whether antibiotics were used in the past month	Whether probiotics were used in the past two weeks
AF-1-H-1	without_CA	Adult	43	Male	No	No
AF-1-H-2	without_CA	Adult	43	Female	No	No
AF-1-H-3	without_CA	Children	13	Male	Yes	No
AF-2-H-1	without_CA	Adult	49	Male	No	No
AF-2-H-2	without_CA	Adult	47	Female	Unknown	Unknown
AF-2-H-4	without_CA	Children	13	Female	No	No
AF-3-H-1	without_CA	Adult	36	Male	No	No
AF-3-H-2	without_CA	Adult	36	Female	No	No
AF-3-H-3	without_CA	Children	6	Female	No	No
AF-5-H-1	without_CA	Adult	42	Male	No	Yes
AF-5-H-2	without_CA	Adult	43	Male	No	Yes
AF-5-H-3	without_CA	Children	10	Female	Yes	Yes
AF-6-H-1	without_CA	Adult	52	Male	No	Yes
AF-6-H-2	without_CA	Adult	43	Female	No	Yes
AF-6-H-3	without_CA	Children	10	Male	No	No
AF-7-H-1	without_CA	Adult	46	Male	No	Yes
AF-7-H-2	without_CA	Adult	45	Female	No	No
AF-7-H-3	without_CA	Children	9	Male	No	Yes
AF-8-H-1	without_CA	Adult	38	Male	No	No
AF-8-H-2	without_CA	Adult	36	Female	Yes	Yes
AF-8-H-3	without_CA	Children	10	Female	Yes	Yes
AF-9-H-1	without_CA	Adult	44	Male	No	No
AF-9-H-2	without_CA	Adult	40	Female	No	No
AF-9-H-3	without_CA	Children	8	Female	No	No
AF-10-H-1	without_CA	Adult	43	Male	No	No
AF-10-H-2	without_CA	Adult	43	Female	No	No
AF-10-H-3	without_CA	Children	12	Male	No	No
AF-11-H-1	without_CA	Adult	42	Male	No	No
AF-11-H-2	without_CA	Adult	38	Female	No	No
AF-11-H-3	without_CA	Children	9	Male	No	No
AF-12-H-1	without_CA	Adult	37	Male	No	Yes
AF-12-H-2	without_CA	Adult	37	Female	No	Yes
AF-12-H-3	without_CA	Children	11	Male	No	Yes
AF-13-H-1	without_CA	Adult	40	Male	No	No
AF-13-H-2	without_CA	Adult	41	Female	Yes	Yes
AF-13-H-3	without_CA	Children	8	Female	No	Yes
AF-14-H-1	without_CA	Adult	42	Male	No	No
AF-14-H-2	without_CA	Adult	36	Female	No	No
AF-14-H-3	without_CA	Children	12	Male	No	No
AF-15-H-1	without_CA	Adult	42	Male	No	No
AF-15-H-2	without_CA	Adult	43	Female	No	No
AF-15-H-3	without_CA	Children	8	Female	Yes	Yes
AF-16-H-1	without_CA	Adult	49	Male	No	Yes
AF-16-H-2	without_CA	Adult	44	Female	No	No
AF-16-H-3	without_CA	Children	9	Female	No	No
AF-17-H-1	without_CA	Adult	41	Male	No	No
AF-17-H-2	without_CA	Adult	39	Female	No	Yes
AF-17-H-4	without_CA	Children	8	Female	No	Yes
AF-18-H-1	without_CA	Adult	48	Male	No	No
AF-18-H-2	without_CA	Adult	45	Female	Yes	No
AF-18-H-3	without_CA	Children	13	Female	No	No
AF-19-H-1	without_CA	Adult	44	Male	No	Yes
AF-19-H-2	without_CA	Adult	43	Female	No	No
AF-19-H-3	without_CA	Children	8	Female	No	No
AF-20-H-1	without_CA	Adult	46	Male	No	No
AF-20-H-2	without_CA	Adult	46	Female	No	No
AF-20-H-3	without_CA	Children	9	Male	No	No
AF-21-H-1	without_CA	Adult	48	Male	No	Yes
AF-21-H-2	without_CA	Adult	45	Female	No	No
AF-21-H-3	without_CA	Children	12	Male	No	Yes
BF-1-H-1	with_CA	Adult	33	Male	No	Yes
BF-1-H-2	with_CA	Adult	33	Female	No	No
BF-1-H-3	with_CA	Children	5	Male	Yes	No
BF-2-H-1	with_CA	Adult	42	Male	No	No
BF-2-H-2	with_CA	Adult	41	Female	No	No
BF-2-H-3	with_CA	Children	9	Male	Yes	Yes
BF-3-H-1	with_CA	Adult	52	Male	No	No
BF-3-H-2	with_CA	Adult	46	Female	No	No
BF-3-H-3	with_CA	Children	10	Female	No	No
BF-4-H-1	with_CA	Adult	40	Male	No	No
BF-4-H-2	with_CA	Adult	42	Female	No	No
BF-4-H-3	with_CA	Children	10	Female	No	No
BF-5-H-1	with_CA	Adult	42	Male	No	No
BF-5-H-2	with_CA	Adult	40	Female	No	Yes
BF-5-H-3	with_CA	Children	12	Female	No	No
BF-6-H-1	with_CA	Adult	47	Male	No	No
BF-6-H-2	with_CA	Adult	48	Female	Yes	No
BF-6-H-3	with_CA	Children	10	Female	No	No
BF-7-H-1	with_CA	Adult	38	Male	No	No
BF-7-H-2	with_CA	Adult	37	Female	No	No
BF-7-H-3	with_CA	Children	7	Male	Yes	No
BF-8-H-1	with_CA	Adult	41	Male	No	No
BF-8-H-2	with_CA	Adult	44	Female	No	No
BF-8-H-3	with_CA	Children	12	Male	No	No
BF-10-H-1	with_CA	Adult	37	Male	No	Yes
BF-10-H-2	with_CA	Adult	33	Female	No	No
BF-10-H-3	with_CA	Children	4	Male	No	No
BF-11-H-1	with_CA	Adult	39	Male	No	Yes
BF-11-H-2	with_CA	Adult	38	Female	No	No
BF-11-H-3	with_CA	Children	9	Female	Yes	Yes
BF-12-H-1	with_CA	Adult	35	Male	No	No
BF-12-H-2	with_CA	Adult	40	Female	No	No
BF-12-H-3	with_CA	Children	12	Male	No	Yes
BF-13-H-1	with_CA	Adult	46	Male	No	No
BF-13-H-2	with_CA	Adult	44	Female	No	No
BF-13-H-3	with_CA	Children	12	Male	No	No
BF-14-H-1	with_CA	Adult	53	Male	No	No
BF-14-H-2	with_CA	Adult	52	Female	No	No
BF-14-H-3	with_CA	Children	13	Female	No	No
BF-15-H-1	with_CA	Adult	40	Male	No	No
BF-15-H-2	with_CA	Adult	37	Female	No	No
BF-15-H-3	with_CA	Children	5	Male	No	No
BF-17-H-1	with_CA	Adult	32	Male	No	No
BF-17-H-2	with_CA	Adult	33	Female	No	No
BF-17-H-3	with_CA	Children	5	Female	Yes	Yes
BF-18-H-1	with_CA	Adult	43	Male	No	No
BF-18-H-2	with_CA	Adult	42	Female	No	No
BF-18-H-3	with_CA	Children	13	Male	No	No
BF-19-H-1	with_CA	Adult	41	Male	No	No
BF-19-H-2	with_CA	Adult	42	Female	No	Yes
BF-19-H-3	with_CA	Children	9	Male	No	No
BF-20-H-1	with_CA	Adult	42	Male	No	Yes
BF-20-H-2	with_CA	Adult	42	Female	No	Yes
BF-20-H-3	with_CA	Children	12	Female	No	Yes
BF-21-H-1	with_CA	Adult	35	Male	No	No
BF-21-H-2	with_CA	Adult	35	Female	No	Yes
BF-21-H-3	with_CA	Children	12	Male	Yes	Yes
BF-22-H-1	with_CA	Adult	53	Male	No	Yes
BF-22-H-2	with_CA	Adult	44	Female	No	No
BF-22-H-3	with_CA	Children	10	Female	No	No
